# Supplementary material for: Dietary lysozyme and avilamycin modulate gut health, immunity, and growth rate in broilers
Source: BMC Vet Res. 2024 Jan 20;20:28. doi: 10.1186/s12917-023-03871-2 (PMC10799510; doi:10.1186/s12917-023-03871-2)
Supplement: Supplementary file 1 — Supplementary Material 1 [file 12917_2023_3871_MOESM1_ESM.xlsx]

## Sheet: Interface Interactions
ResidueName

## Sheet: AminoAcid composition
ResidueTypes

## Sheet: Salt Bridges
ReceptorResidue

## Sheet: PI Interactions
ReceptorResidue

## Sheet: Hydrogen Bonds
ReceptorResidue

## Sheet: Contact Surface Area
Residue
