# Supplementary material for: Dietary lysozyme and avilamycin modulate gut health, immunity, and growth rate in broilers
Source: BMC Vet Res. 2024 Jan 20;20:28. doi: 10.1186/s12917-023-03871-2 (PMC10799510; doi:10.1186/s12917-023-03871-2)
Supplement: Supplementary file 2 — Supplementary Material 2 [file 12917_2023_3871_MOESM2_ESM.xlsx]

## Sheet: Interface Interactions
ResidueName	A:ARG2	A:SER3	A:ILE6	A:LEU7	A:LEU9	A:CYS10	A:PHE11	A:PRO13	A:LEU14	A:ALA15	A:ALA16	A:LEU17	A:GLY18	A:VAL20	A:PHE21	A:ARG23	A:LEU26	A:ALA29	A:MET30	A:LYS31	A:HIS33	A:LEU35	A:ASP36	A:ASN37	A:TYR38	A:ARG39	A:GLY40	A:TYR41	A:SER42	A:LEU43	A:GLY44	A:ASN45
A:TYR381	H	N	N	-	-	-	-	-	-	-	-	-	-	-	-	-	-	-	-	-	-	-	-	-	-	-	-	-	-	-	-	-
A:HIS382	H	-	-	-	-	-	-	-	-	-	-	-	-	-	-	-	-	-	-	-	-	-	-	-	-	-	-	-	-	-	-	-
A:TRP385	Pi	N	N	-	-	-	-	-	-	-	-	-	-	-	-	-	-	-	-	-	-	-	-	-	-	-	-	-	-	-	-	-
A:VAL389	-	-	N	-	N	N	-	-	-	-	-	-	-	-	-	-	-	-	-	-	-	-	-	-	-	-	-	-	-	-	-	-
A:TYR392	-	N	Pi	Pi	-	Pi	N	-	-	-	-	-	-	-	-	-	-	-	-	-	-	-	-	-	-	-	-	-	-	-	-	-
A:ARG393	-	-	N	-	H	N	-	N	-	-	-	-	-	-	-	-	-	-	-	-	-	-	-	-	-	-	-	-	-	-	-	-
A:PHE396	-	-	-	N	-	N	N	-	-	-	-	-	-	-	-	-	-	-	-	-	-	-	-	-	-	-	-	-	-	-	-	-
A:GLY397	-	-	-	N	-	H	N	-	-	-	-	-	-	-	-	-	-	-	-	-	-	-	-	-	-	-	-	-	-	-	-	-
A:THR398	-	-	-	-	-	H	N	N	N	-	-	-	-	-	-	-	-	-	-	-	-	-	-	-	-	-	-	-	-	-	-	-
A:ASP399	-	-	-	-	-	-	-	-	N	-	-	-	-	-	-	-	-	-	-	-	-	-	-	-	-	-	-	-	-	-	-	-
A:GLU400	-	-	-	-	-	-	-	N	N	N	N	N	-	-	-	-	-	-	-	-	-	-	-	-	-	-	-	-	-	-	-	-
A:ASP404	-	-	-	-	-	-	-	-	N	-	N	N	H	-	-	-	-	-	-	-	-	-	-	-	-	-	-	-	-	-	-	-
A:LYS406	-	-	-	-	-	-	-	-	-	-	H	N	N	N	-	-	-	-	-	-	-	-	-	-	-	-	-	-	-	-	-	-
A:THR454	-	-	-	-	-	-	-	-	-	-	-	-	-	-	-	-	-	-	-	-	-	-	-	-	-	-	-	-	-	N	-	N
A:GLU455	-	-	-	-	-	-	-	-	-	-	-	-	-	-	-	H	-	-	-	-	-	-	-	-	-	-	-	-	-	-	-	-
A:PHE458	-	-	-	-	-	-	-	-	-	-	-	-	-	-	-	-	N	-	Pi	-	-	-	-	-	-	-	-	-	N	N	-	N
A:ASP459	-	-	-	-	-	-	-	-	-	-	-	-	-	N	-	-	N	-	-	-	-	-	-	-	-	-	-	-	-	-	-	-
A:GLN462	-	-	-	-	-	-	-	-	-	-	-	-	N	N	H	N	N	-	N	-	-	-	-	-	-	-	-	-	-	-	-	-
A:ARG463	-	-	-	-	-	-	-	-	-	-	-	-	-	N	-	-	-	-	-	-	-	-	-	-	-	-	-	-	-	-	-	-
A:ARG466	-	-	-	-	-	-	-	N	-	-	N	-	-	-	-	-	-	-	-	-	-	-	-	-	-	-	-	-	-	-	-	-
A:LEU484	-	-	-	-	-	-	-	-	-	-	-	-	-	-	-	-	-	-	-	-	-	-	-	-	-	-	-	-	-	-	-	N
A:LYS487	-	-	-	-	-	-	-	-	-	-	-	-	-	-	-	-	-	-	-	-	-	-	-	-	-	N	H	Pi	N	-	-	H
A:LEU488	-	-	-	-	-	-	-	-	-	-	-	-	-	-	-	-	-	-	N	-	-	-	-	-	-	-	-	N	N	N	-	N
A:ILE490	-	-	-	-	-	-	-	-	-	-	-	-	-	-	-	-	-	-	-	-	-	N	-	-	N	N	-	Pi	-	-	-	-
A:MET491	-	-	-	-	-	-	-	-	-	-	-	-	-	-	-	-	-	-	N	-	-	N	N	N	-	-	-	N	N	N	-	N
A:CYS492	-	-	-	-	-	-	-	-	-	-	-	-	-	-	-	-	N	-	N	-	-	-	-	-	-	-	-	-	-	-	-	-
A:ASN494	-	-	-	-	-	-	-	-	-	-	-	-	-	-	-	-	-	-	-	-	H	N	-	-	N	-	-	N	-	-	-	-
A:THR495	-	-	-	-	-	-	-	-	-	-	-	-	-	-	-	-	N	N	N	N	H	N	N	-	-	-	-	-	-	-	-	-
A:ILE496	-	-	-	-	-	-	-	-	-	-	-	-	-	-	Pi	-	N	N	N	-	N	-	-	-	-	-	-	-	-	-	-	-
A:LYS499	-	-	-	-	-	-	-	H	N	H	N	-	-	-	-	-	-	-	-	-	-	-	-	-	-	-	-	-	-	-	-	-
A:SER514	-	-	-	-	-	-	-	-	-	-	-	-	-	-	-	-	-	-	-	-	-	-	-	-	-	N	-	N	-	-	-	-
A:GLN517	-	-	-	-	-	-	-	-	-	-	-	-	-	-	-	-	-	-	-	-	-	-	-	-	N	H	-	-	-	-	-	-
A:LEU518	-	-	-	-	-	-	-	-	-	-	-	-	-	-	-	-	-	-	-	-	-	-	-	-	-	N	-	N	-	-	-	-
A:LEU545	-	-	N	-	N	-	-	-	-	-	-	-	-	-	-	-	-	-	-	-	-	-	-	-	-	-	-	-	-	-	-	-
A:LEU549	-	-	-	-	N	N	N	N	-	-	-	-	-	-	-	-	-	-	-	-	-	-	-	-	-	-	-	-	-	-	-	-
A:ASN673	-	-	-	-	-	-	-	-	-	-	-	-	-	-	-	-	-	-	-	-	-	-	-	N	-	-	-	-	-	-	-	-
A:ASN674	-	-	-	-	-	-	-	-	-	-	-	-	-	-	-	-	-	-	-	N	-	-	N	H	-	-	-	-	-	-	-	-
A:ASP675	-	-	-	-	-	-	-	-	-	-	-	-	-	-	-	-	-	-	-	-	-	-	-	H	-	-	N	-	-	-	-	-
A:PHE676	-	-	-	-	-	-	-	-	-	-	-	-	-	-	-	-	-	-	-	-	-	-	-	N	N	N	N	N	N	-	N	N
A:TYR677	-	-	-	-	-	-	-	-	-	-	-	-	-	-	-	-	-	-	-	-	-	-	-	-	-	-	N	-	-	-	-	-

## Sheet: AminoAcid composition
ResidueTypes	Percentages All	Percentages at Interface
A	6.35	4.17
C	3.31	2.78
D	4.83	6.94
E	6.08	2.78
F	3.87	6.94
G	6.35	5.56
H	2.07	2.78
I	4.56	4.17
K	6.35	5.56
L	10.22	16.67
M	1.66	2.78
N	3.45	6.94
P	5.66	1.39
Q	2.62	2.78
R	6.35	8.33
S	6.49	4.17
T	6.22	4.17
V	7.46	2.78
W	1.8	1.39
Y	4.28	6.94
X	0	0

## Sheet: PI Interactions
ReceptorResidue	LigandResidue	Interaction Constituents	Distance	Type
A:TRP385	A:ARG2	A:ARG2:NH1 - A:TRP385	4.0465	Pi-Cation
A:TRP385	A:ARG2	A:ARG2:NH1 - A:TRP385	4.4734	Pi-Cation
A:TYR392	A:CYS10	A:CYS10:SG - A:TYR392	4.9084	Pi-Sulfur
A:TRP385	A:ARG2	A:TRP385 - A:ARG2	4.6726	Pi-Alkyl
A:TYR392	A:ILE6	A:TYR392 - A:ILE6	4.6767	Pi-Alkyl
A:TYR392	A:LEU7	A:TYR392 - A:LEU7	5.435	Pi-Alkyl
A:PHE458	A:MET30	A:PHE458 - A:MET30	5.1953	Pi-Alkyl
A:ILE496	A:PHE21	A:PHE21 - A:ILE496	5.2654	Pi-Alkyl
A:LYS487	A:TYR41	A:TYR41 - A:LYS487	4.806	Pi-Alkyl
A:ILE490	A:TYR41	A:TYR41 - A:ILE490	4.5034	Pi-Alkyl

## Sheet: Hydrogen Bonds
ReceptorResidue	LigandResidue	Interaction Constituents	Distance	Type
A:ARG393	A:LEU9	A:ARG393:HH11 - A:LEU9:O	1.9733	Conventional
A:THR398	A:CYS10	A:THR398:HN - A:CYS10:O	2.5984	Conventional
A:THR398	A:CYS10	A:THR398:HG1 - A:CYS10:O	3.0052	Conventional
A:GLN462	A:PHE21	A:GLN462:HE21 - A:PHE21:O	2.0115	Conventional
A:LYS487	A:ASN45	A:LYS487:HZ1 - A:ASN45:OD1	1.6605	Conventional
A:LYS487	A:GLY40	A:LYS487:HZ2 - A:GLY40:O	1.6525	Conventional
A:LYS499	A:ALA15	A:LYS499:HZ1 - A:ALA15:O	1.9686	Conventional
A:LYS499	A:PRO13	A:LYS499:HZ3 - A:PRO13:O	1.6895	Conventional
A:LYS499	A:ALA15	A:LYS499:HZ3 - A:ALA15:O	2.0717	Conventional
A:ASP675	A:ASN37	A:ASP675:HN - A:ASN37:OD1	2.0581	Conventional
A:HIS382	A:ARG2	A:ARG2:HH12 - A:HIS382:NE2	2.1567	Conventional
A:HIS382	A:ARG2	A:ARG2:HH21 - A:HIS382:NE2	1.9445	Conventional
A:ASP404	A:GLY18	A:GLY18:HN - A:ASP404:OD1	2.1392	Conventional
A:ASP404	A:GLY18	A:GLY18:HN - A:ASP404:O	2.3056	Conventional
A:GLN462	A:PHE21	A:PHE21:HN - A:GLN462:OE1	2.0612	Conventional
A:ASN494	A:HIS33	A:HIS33:HD1 - A:ASN494:O	2.0191	Conventional
A:ASN674	A:ASN37	A:ASN37:HD22 - A:ASN674:OD1	1.9074	Conventional
A:GLN517	A:ARG39	A:ARG39:HE - A:GLN517:OE1	2.9522	Conventional
A:GLN517	A:ARG39	A:ARG39:HH21 - A:GLN517:OE1	1.7629	Conventional
A:GLY397	A:CYS10	A:GLY397:CA - A:CYS10:O	3.3837	Carbon
A:LYS406	A:ALA16	A:LYS406:CE - A:ALA16:O	3.5078	Carbon
A:TYR381	A:ARG2	A:ARG2:CD - A:TYR381:OH	3.2956	Carbon
A:GLU455	A:ARG23	A:ARG23:CD - A:GLU455:OE2	3.237	Carbon
A:THR495	A:HIS33	A:HIS33:CE1 - A:THR495:O	3.6494	Carbon

## Sheet: Contact Surface Area
Residue	Contact Surface Area	Polar Contact Surface Area	Nonpolar Contact Surface Area
A:ARG2	54.6764	28.086	26.5904
A:SER3	2.53422	2.53422	0
A:ILE6	41.5476	0	41.5476
A:LEU7	19.2697	2.65072	16.619
A:LEU9	20.3381	10.6437	9.69443
A:CYS10	54.6475	21.7943	32.8532
A:PHE11	24.74	2.02737	22.7127
A:PRO13	30.8342	13.9382	16.896
A:LEU14	22.9658	0.530143	22.4357
A:ALA15	9.12319	9.12319	0
A:ALA16	21.9409	5.32186	16.619
A:LEU17	13.0927	4.50622	8.58649
A:GLY18	29.6432	18.5638	11.0793
A:VAL20	13.8492	0	13.8492
A:PHE21	29.8301	15.1499	14.6801
A:ARG23	23.1416	15.1091	8.03253
A:LEU26	30.7452	0	30.7452
A:ALA29	3.34161	2.78764	0.553968
A:MET30	62.701	1.26711	61.4338
A:LYS31	2.13249	1.8555	0.276983
A:HIS33	27.3679	13.5187	13.8492
A:LEU35	31.5762	0	31.5761
A:ASP36	5.44438	2.12058	3.32381
A:ASN37	45.1908	41.867	3.32381
A:TYR38	3.29449	3.29448	0
A:ARG39	34.4802	27.8325	6.64761
A:GLY40	27.1156	15.2053	11.9103
A:TYR41	43.5812	10.8971	32.6841
A:SER42	27.2368	13.3876	13.8492
A:LEU43	13.2118	1.8555	11.3563
A:GLY44	3.29449	3.29448	0
A:ASN45	38.6275	32.8108	5.81666
A:TYR381	21.8644	9.12318	12.7413
A:HIS382	17.048	15.1091	1.93889
A:TRP385	28.7349	1.59043	27.1444
A:VAL389	18.6878	4.56159	14.1262
A:TYR392	44.8777	8.86976	36.0079
A:ARG393	28.2018	19.6153	8.5865
A:PHE396	11.4982	10.3903	1.10793
A:GLY397	10.4777	1.06029	9.41745
A:THR398	34.3809	24.9635	9.41745
A:ASP399	7.60266	7.60265	0
A:GLU400	31.0405	14.6985	16.342
A:ASP404	43.1932	32.9448	10.2484
A:LYS406	16.3301	0.265071	16.0651
A:THR454	6.09365	0	6.09364
A:GLU455	21.688	16.9793	4.70873
A:PHE458	24.6516	0	24.6516
A:ASP459	2.28079	2.2808	0
A:GLN462	55.422	44.6196	10.8024
A:ARG463	0.55397	0	0.553968
A:ARG466	1.8555	1.85551	0
A:LEU484	10.2484	0	10.2484
A:LYS487	43.3356	23.9468	19.3889
A:LEU488	1.6619	0	1.6619
A:ILE490	20.9565	1.01369	19.9428
A:MET491	59.695	0	59.695
A:CYS492	10.6383	0.795215	9.84313
A:ASN494	23.3111	14.7246	8.5865
A:THR495	47.5417	15.9656	31.5761
A:ILE496	16.896	0	16.896
A:LYS499	24.4938	22.001	2.49285
A:SER514	18.3579	8.1095	10.2484
A:GLN517	17.2384	14.1916	3.04682
A:LEU518	1.3611	0.530144	0.830952
A:LEU545	7.75554	0	7.75554
A:LEU549	8.58649	0	8.58649
A:ASN673	1.52053	1.52053	0
A:ASN674	18.5113	12.4177	6.09364
A:ASP675	9.19675	8.3658	0.830951
A:PHE676	52.338	0.265072	52.0729
A:TYR677	0.530152	0.530144	0
