# Supplementary material for: Dietary lysozyme and avilamycin modulate gut health, immunity, and growth rate in broilers
Source: BMC Vet Res. 2024 Jan 20;20:28. doi: 10.1186/s12917-023-03871-2 (PMC10799510; doi:10.1186/s12917-023-03871-2)
Supplement: Supplementary file 3 — Supplementary Material 3 [file 12917_2023_3871_MOESM3_ESM.xlsx]

## Sheet: Interface Interactions
ResidueName	A:MET1	A:ARG2	A:LEU4	A:LEU5	A:VAL8	A:LEU9	A:LEU12	A:ALA15	A:ALA16	A:VAL20	A:PHE21	A:ARG23	A:LEU26	A:ALA29	A:MET30	A:HIS33	A:LEU35	A:LEU43	A:GLY44	A:ASN45
A:SER19	-	-	-	-	-	-	-	-	-	-	-	N	-	-	-	-	-	-	-	-
A:LEU22	-	-	-	-	-	-	-	-	-	-	-	-	N	-	-	-	-	N	N	N
A:TRP23	-	-	-	-	-	-	-	-	-	Pi	N	-	Pi	-	-	-	-	-	-	-
A:ARG25	-	-	-	-	-	-	-	-	-	-	-	-	-	-	-	-	-	-	-	H
A:MET26	-	-	-	-	-	-	-	-	-	-	-	-	N	N	N	-	N	-	-	-
A:PHE29	-	-	-	-	-	-	-	-	-	-	-	-	-	-	-	-	N	-	-	-
A:PHE30	-	-	-	-	-	-	-	-	-	-	N	-	-	N	-	N	N	-	-	-
A:PHE31	-	-	-	-	-	-	-	-	Pi	-	-	-	-	-	-	-	-	-	-	-
A:VAL34	-	-	-	-	-	-	N	N	N	-	-	-	-	-	-	-	-	-	-	-
A:THR35	-	-	-	-	-	-	N	-	-	-	-	-	-	-	-	-	-	-	-	-
A:MET38	-	-	-	-	N	-	N	N	-	-	-	-	-	-	-	-	-	-	-	-
A:CYS39	-	-	-	N	-	N	N	-	-	-	-	-	-	-	-	-	-	-	-	-
A:SER41	-	-	N	N	N	-	-	-	-	-	-	-	-	-	-	-	-	-	-	-
A:ALA42	-	-	N	-	-	-	-	-	-	-	-	-	-	-	-	-	-	-	-	-
A:PHE43	Pi	Pi	-	N	-	-	-	-	-	-	-	-	-	-	-	-	-	-	-	-
A:LYS44	N	-	-	-	-	-	-	-	-	-	-	-	-	-	-	-	-	-	-	-
A:LEU45	N	-	-	-	-	-	-	-	-	-	-	-	-	-	-	-	-	-	-	-
A:GLN46	H	-	-	-	-	-	-	-	-	-	-	-	-	-	-	-	-	-	-	-

## Sheet: AminoAcid composition
ResidueTypes	Percentages All	Percentages at Interface
A	6.56	10.53
C	3.06	2.63
D	4.38	0
E	6.13	0
F	5.69	13.16
G	4.81	2.63
H	1.75	2.63
I	5.25	0
K	6.35	2.63
L	8.53	23.68
M	2.63	10.53
N	3.72	2.63
P	4.38	0
Q	4.38	2.63
R	5.25	7.89
S	5.25	5.26
T	8.1	2.63
V	7	7.89
W	1.97	2.63
Y	4.81	0
X	0	0

## Sheet: PI Interactions
ReceptorResidue	LigandResidue	Interaction Constituents	Distance	Type
A:TRP23	A:VAL20	A:TRP23 - A:VAL20	5.4902	Pi-Alkyl
A:TRP23	A:LEU26	A:TRP23 - A:LEU26	5.4283	Pi-Alkyl
A:PHE31	A:ALA16	A:PHE31 - A:ALA16	4.2737	Pi-Alkyl
A:PHE43	A:MET1	A:PHE43 - A:MET1	4.7449	Pi-Alkyl
A:PHE43	A:ARG2	A:PHE43 - A:ARG2	5.0547	Pi-Alkyl

## Sheet: Hydrogen Bonds
ReceptorResidue	LigandResidue	Interaction Constituents	Distance	Type
A:ARG25	A:ASN45	A:ARG25:HH11 - A:ASN45:O	1.8679	Conventional
A:ARG25	A:ASN45	A:ARG25:HH12 - A:ASN45:OD1	1.7753	Conventional
A:GLN46	A:MET1	A:MET1:H - A:GLN46:OE1	2.3019	Conventional
A:ARG25	A:ASN45	A:ARG25:CD - A:ASN45:O	3.6976	Carbon

## Sheet: Contact Surface Area
Residue	Contact Surface Area	Polar Contact Surface Area	Nonpolar Contact Surface Area
A:MET1	49.8147	9.90963	39.905
A:ARG2	11.5976	0.795216	10.8024
A:LEU4	14.9571	0	14.9571
A:LEU5	36.7674	1.59043	35.1769
A:VAL8	22.1587	0	22.1587
A:LEU9	1.6619	0	1.6619
A:LEU12	35.4539	0	35.4539
A:ALA15	2.83476	2.2808	0.553968
A:ALA16	12.1873	0	12.1873
A:VAL20	5.2627	0	5.26269
A:PHE21	26.0934	13.9061	12.1873
A:ARG23	4.98572	0	4.98571
A:LEU26	35.2183	2.53422	32.6841
A:ALA29	4.70872	0	4.70872
A:MET30	15.5666	2.12057	13.446
A:HIS33	10.2484	0	10.2484
A:LEU35	14.6801	0	14.6801
A:LEU43	10.3903	10.3903	0
A:GLY44	4.83858	4.56159	0.276984
A:ASN45	26.7151	19.5135	7.20158
A:SER19	5.26269	0	5.26269
A:LEU22	28.2466	3.04106	25.2055
A:TRP23	39.8499	0.795215	39.0547
A:ARG25	23.9399	22.001	1.93889
A:MET26	41.4921	0	41.4921
A:PHE29	0.276985	0	0.276984
A:PHE30	23.8206	0	23.8206
A:PHE31	8.8635	0	8.86348
A:VAL34	16.0535	6.08212	9.97141
A:THR35	13.6607	2.02737	11.6333
A:MET38	23.9635	10.6437	13.3198
A:CYS39	18.2856	5.06843	13.2172
A:SER41	27.8052	16.7258	11.0794
A:ALA42	7.51259	7.23561	0.276983
A:PHE43	40.1626	0	40.1626
A:LYS44	13.4313	13.4314	0
A:LEU45	6.37062	0	6.37063
A:GLN46	16.0826	15.5286	0.553966
