# Supplementary material for: Dietary lysozyme and avilamycin modulate gut health, immunity, and growth rate in broilers
Source: BMC Vet Res. 2024 Jan 20;20:28. doi: 10.1186/s12917-023-03871-2 (PMC10799510; doi:10.1186/s12917-023-03871-2)
Supplement: Supplementary file 4 — Supplementary Material 4 [file 12917_2023_3871_MOESM4_ESM.xlsx]

## Sheet: Interface Interactions
ResidueName	A:MET1	A:ARG2	A:SER3	A:LEU4	A:LEU5	A:ILE6	A:LEU7	A:VAL8	A:LEU9	A:CYS10	A:PHE11	A:LEU12	A:PRO13	A:LEU14	A:ALA15	A:ALA16	A:LEU17	A:GLY18	A:LYS19	A:VAL20	A:PHE21	A:GLY22	A:ARG23	A:CYS24	A:GLU25	A:LEU26	A:ALA27	A:ALA28	A:LYS31	A:ARG32	A:HIS33	A:GLY34	A:LEU35	A:TYR38	A:ARG39	A:TYR41	A:LEU43	A:GLY44	A:ASN45
A:GLU341	-	-	-	-	-	-	N	-	-	-	Pi	-	-	-	-	-	-	-	-	-	-	-	-	-	-	-	-	-	-	-	-	-	-	-	-	-	-	-	-
A:SER342	-	-	-	-	-	-	-	-	-	-	N	N	-	N	N	-	-	-	-	-	-	-	-	-	-	-	-	-	-	-	-	-	-	-	-	-	-	-	-
A:SER343	-	-	-	-	-	-	-	-	-	-	-	-	-	-	N	-	-	-	-	-	-	-	-	-	-	-	-	-	-	-	-	-	-	-	-	-	-	-	-
A:TYR345	-	-	-	-	-	-	Pi	Pi	-	-	N	N	-	-	-	-	-	-	-	-	-	-	-	-	-	-	-	-	-	-	-	-	-	-	-	-	-	-	-
A:GLY346	-	-	-	-	-	-	-	-	-	-	-	N	-	-	-	-	-	-	-	-	-	-	-	-	-	-	-	-	-	-	-	-	-	-	-	-	-	-	-
A:LEU349	-	-	-	N	-	-	-	N	-	-	-	-	-	-	-	-	-	-	-	-	-	-	-	-	-	-	-	-	-	-	-	-	-	-	-	-	-	-	-
A:PRO350	-	-	-	-	N	-	-	-	-	-	-	-	-	-	-	-	-	-	-	-	-	-	-	-	-	-	-	-	-	-	-	-	-	-	-	-	-	-	-
A:VAL351	N	-	-	-	N	-	-	-	-	-	-	-	-	-	-	-	-	-	-	-	-	-	-	-	-	-	-	-	-	-	-	-	-	-	-	-	-	-	-
A:ARG353	H	-	-	-	N	-	-	-	-	-	-	-	-	-	-	-	-	-	-	-	-	-	-	-	-	-	-	-	-	-	-	-	-	-	-	-	-	-	-
A:GLN370	-	-	-	-	-	-	-	-	-	-	-	-	-	-	-	-	-	-	-	-	-	-	-	-	-	-	-	-	-	-	-	-	-	-	-	-	-	N	H
A:ASN374	-	-	-	-	-	-	-	-	-	-	-	-	-	-	-	-	-	-	-	-	-	-	-	-	-	-	-	-	-	-	-	-	-	-	-	-	N	H	N
A:GLN377	-	-	-	-	-	-	-	-	-	-	-	-	-	-	-	-	-	-	-	-	-	-	-	-	-	-	-	-	-	-	-	-	-	-	-	N	-	-	H
A:TYR381	-	-	-	-	-	-	-	-	-	-	-	-	-	-	-	-	-	-	-	-	-	-	-	-	-	-	-	-	-	-	-	N	Pi	N	-	-	-	-	-
A:GLN384	-	-	-	-	-	-	-	-	-	-	-	-	-	-	-	-	-	-	-	-	-	-	-	-	-	-	-	-	-	-	-	-	-	N	N	-	-	-	-
A:PHE386	-	-	-	-	-	-	-	-	-	-	-	-	Pi	-	-	-	-	-	-	-	-	-	-	-	-	-	-	-	-	-	-	-	-	-	-	-	-	-	-
A:LEU395	-	-	-	-	-	-	-	-	-	-	-	-	-	-	-	-	-	-	-	-	-	-	-	-	-	-	-	-	-	-	-	-	-	-	-	H	-	-	-
A:TRP396	-	-	-	-	-	-	-	-	-	-	-	-	-	-	-	-	-	-	-	-	-	-	-	-	-	-	-	-	-	-	-	-	-	Pi	H	N	-	-	-
A:TYR509	-	-	-	-	-	-	-	-	N	-	-	-	-	-	-	-	-	-	-	-	-	-	-	-	-	-	-	-	-	-	-	-	-	-	-	-	-	-	-
A:VAL519	-	N	-	-	-	-	-	-	-	-	-	-	-	-	-	-	-	-	-	-	-	-	-	-	-	-	-	-	-	-	-	-	-	-	-	-	-	-	-
A:GLN520	-	H	-	-	-	-	-	-	-	-	-	-	-	-	-	-	-	-	-	-	-	-	-	-	-	-	-	-	-	-	-	-	-	-	-	-	-	-	-
A:ASP521	-	H	N	-	-	-	-	-	-	-	-	-	-	-	-	-	-	-	-	-	-	-	-	-	-	-	-	-	-	-	-	-	-	-	-	-	-	-	-
A:GLU523	-	-	H	-	-	N	-	-	-	-	-	-	-	-	-	-	-	-	-	-	-	-	-	-	-	-	-	-	-	-	-	-	-	-	-	-	-	-	-
A:VAL524	-	-	-	-	-	N	-	-	-	N	-	-	-	-	-	-	-	-	-	-	-	-	-	-	-	-	-	-	-	-	-	-	-	-	-	-	-	-	-
A:PHE525	-	-	N	-	-	N	Pi	-	-	Pi	-	-	-	-	-	-	-	-	-	-	-	-	-	-	-	-	-	-	-	-	-	-	-	-	-	-	-	-	-
A:PRO526	-	-	-	-	-	-	-	-	-	N	-	-	-	-	-	-	-	-	-	-	-	-	-	-	-	-	-	-	-	-	-	-	-	-	-	-	-	-	-
A:VAL527	-	-	-	-	-	-	-	-	N	N	-	-	N	N	-	-	-	-	-	-	-	-	-	-	-	-	-	-	-	-	-	-	-	-	-	-	-	-	-
A:ASN528	-	-	-	-	-	-	-	-	-	N	-	-	-	N	-	-	-	-	-	-	-	-	-	-	-	-	-	-	-	-	-	-	-	-	-	-	-	-	-
A:ASN533	-	-	-	-	-	-	-	-	-	-	-	-	-	N	-	-	-	-	-	-	-	-	-	-	-	-	-	-	-	-	-	-	-	-	-	-	-	-	-
A:PHE535	-	-	-	-	-	-	-	-	-	-	-	-	-	-	-	-	-	N	N	Pi	-	-	-	-	-	-	-	-	-	-	-	-	-	-	-	-	-	-	-
A:ARG536	-	-	-	-	-	-	-	-	-	-	-	-	N	H	N	N	N	N	-	-	-	-	-	-	-	-	-	-	-	-	-	-	-	-	-	-	-	-	-
A:SER537	-	-	-	-	-	-	-	-	-	-	-	-	N	-	-	N	-	-	-	-	-	-	-	-	-	-	-	-	-	-	-	-	-	-	-	-	-	-	-
A:LYS538	-	-	-	-	-	-	-	-	-	-	-	-	-	-	-	-	-	-	-	-	-	-	-	-	-	-	-	-	-	-	H	H	N	-	-	-	-	-	-
A:ARG541	-	-	-	-	-	-	-	-	-	-	-	-	-	-	-	H	H	N	H	N	Pi	-	-	-	-	N	-	-	-	-	-	-	-	-	-	-	-	-	-
A:SER542	-	-	-	-	-	-	-	-	-	-	-	-	-	-	-	-	-	-	-	-	-	-	-	-	-	N	-	-	-	-	-	-	N	-	-	-	-	-	-
A:TYR544	-	-	-	-	-	-	-	-	-	-	-	-	-	-	-	-	-	-	-	Pi	N	-	-	-	-	-	-	-	-	-	-	-	-	-	-	-	-	-	-
A:VAL545	-	-	-	-	-	-	-	-	-	-	-	-	-	-	-	-	-	-	-	-	N	N	N	-	-	N	-	-	-	-	-	-	-	-	-	-	-	-	-
A:TYR666	-	-	-	-	-	-	-	-	-	-	-	-	-	-	-	-	-	-	H	N	-	N	N	H	Pi	-	-	-	-	-	-	-	-	-	-	-	-	-	-
A:ASP667	-	-	-	-	-	-	-	-	-	-	-	-	-	-	-	-	-	-	-	-	-	-	SB	N	-	-	-	-	-	-	-	-	-	-	-	-	-	-	-
A:SER668	-	-	-	-	-	-	-	-	-	-	-	-	-	-	-	-	-	-	-	-	-	-	H	H	-	-	-	-	-	-	-	-	-	-	-	-	-	-	-
A:VAL670	-	-	-	-	-	-	-	-	-	-	-	-	-	-	-	-	-	-	-	-	-	-	-	N	-	-	N	N	N	N	-	-	-	-	-	-	N	-	-
A:PRO671	-	-	-	-	-	-	-	-	-	-	-	-	-	-	-	-	-	-	-	-	-	-	-	-	-	-	-	-	-	H	-	-	-	-	-	-	-	-	-

## Sheet: AminoAcid composition
ResidueTypes	Percentages All	Percentages at Interface
A	5.73	5
C	3.18	2.5
D	5.22	2.5
E	5.6	3.75
F	5.34	6.25
G	6.36	6.25
H	2.93	1.25
I	5.85	1.25
K	6.62	3.75
L	10.43	15
M	1.78	1.25
N	4.45	5
P	5.09	5
Q	4.45	5
R	4.33	8.75
S	7.76	7.5
T	4.45	0
V	5.85	10
W	0.89	1.25
Y	3.69	8.75
X	0	0

## Sheet: Salt Bridges
ReceptorResidue	LigandResidue	Interaction Constituents	Distance
A:ASP667	A:ARG23	A:ARG23:HH11 - A:ASP667:OD2	1.7714

## Sheet: PI Interactions
ReceptorResidue	LigandResidue	Interaction Constituents	Distance	Type
A:ARG541	A:PHE21	A:ARG541:NH1 - A:PHE21	4.634	Pi-Cation
A:GLU341	A:PHE11	A:GLU341:OE1 - A:PHE11	4.1802	Pi-Anion
A:TYR666	A:GLU25	A:GLU25:OE1 - A:TYR666	3.6664	Pi-Anion
A:PHE525	A:CYS10	A:CYS10:SG - A:PHE525	5.6337	Pi-Sulfur
A:TRP396	A:TYR38	A:TRP396 - A:TYR38	4.8262	Pi-Pi T-shaped
A:TRP396	A:TYR38	A:TRP396 - A:TYR38	4.988	Pi-Pi T-shaped
A:TYR345	A:LEU7	A:TYR345 - A:LEU7	4.5344	Pi-Alkyl
A:TYR345	A:VAL8	A:TYR345 - A:VAL8	5.4332	Pi-Alkyl
A:TYR381	A:LEU35	A:TYR381 - A:LEU35	4.8127	Pi-Alkyl
A:PHE386	A:PRO13	A:PHE386 - A:PRO13	4.9431	Pi-Alkyl
A:PHE525	A:LEU7	A:PHE525 - A:LEU7	5.1347	Pi-Alkyl
A:PHE535	A:VAL20	A:PHE535 - A:VAL20	5.3176	Pi-Alkyl
A:TYR544	A:VAL20	A:TYR544 - A:VAL20	4.9678	Pi-Alkyl
A:ARG541	A:PHE21	A:PHE21 - A:ARG541	5.1216	Pi-Alkyl

## Sheet: Hydrogen Bonds
ReceptorResidue	LigandResidue	Interaction Constituents	Distance	Type
A:ARG353	A:MET1	A:ARG353:HE - A:MET1:SD	2.6183	Conventional
A:ARG353	A:MET1	A:ARG353:HH21 - A:MET1:SD	2.2878	Conventional
A:GLN370	A:ASN45	A:GLN370:HE21 - A:ASN45:OD1	2.2319	Conventional
A:ASN374	A:GLY44	A:ASN374:HD21 - A:GLY44:O	1.9025	Conventional
A:GLN377	A:ASN45	A:GLN377:HE22 - A:ASN45:OD1	1.9281	Conventional
A:ARG536	A:LEU14	A:ARG536:HH11 - A:LEU14:O	1.741	Conventional
A:LYS538	A:HIS33	A:LYS538:HZ1 - A:HIS33:O	2.3352	Conventional
A:LYS538	A:HIS33	A:LYS538:HZ3 - A:HIS33:O	2.2011	Conventional
A:LYS538	A:GLY34	A:LYS538:HZ3 - A:GLY34:O	1.7055	Conventional
A:ARG541	A:LEU17	A:ARG541:HH11 - A:LEU17:O	1.9364	Conventional
A:ARG541	A:LYS19	A:ARG541:HH12 - A:LYS19:O	1.8181	Conventional
A:ARG541	A:ALA16	A:ARG541:HH22 - A:ALA16:O	1.9941	Conventional
A:ARG541	A:LEU17	A:ARG541:HH22 - A:LEU17:O	1.9228	Conventional
A:TYR666	A:GLU25	A:TYR666:HH - A:GLU25:OE2	2.0542	Conventional
A:GLN520	A:ARG2	A:ARG2:HH12 - A:GLN520:OE1	2.0871	Conventional
A:GLN520	A:ARG2	A:ARG2:HH21 - A:GLN520:OE1	1.7436	Conventional
A:GLU523	A:SER3	A:SER3:HG - A:GLU523:OE1	1.9487	Conventional
A:PHE525	A:CYS10	A:CYS10:SG - A:PHE525:O	2.8346	Conventional
A:TYR666	A:LYS19	A:LYS19:HZ3 - A:TYR666:OH	1.6842	Conventional
A:SER668	A:ARG23	A:ARG23:HH21 - A:SER668:OG	1.8411	Conventional
A:TYR666	A:CYS24	A:CYS24:H - A:TYR666:O	2.3247	Conventional
A:SER668	A:CYS24	A:CYS24:SG - A:SER668:OG	3.2778	Conventional
A:PRO671	A:ARG32	A:ARG32:HH21 - A:PRO671:O	1.7607	Conventional
A:TRP396	A:ARG39	A:ARG39:HH12 - A:TRP396:O	1.7881	Conventional
A:LEU395	A:TYR41	A:TYR41:HH - A:LEU395:O	1.8553	Conventional
A:GLN370	A:ASN45	A:ASN45:HD21 - A:GLN370:OE1	2.1294	Conventional
A:ARG536	A:LEU14	A:ARG536:CD - A:LEU14:O	3.0898	Carbon
A:ARG541	A:LYS19	A:ARG541:CD - A:LYS19:O	3.533	Carbon
A:ASP521	A:ARG2	A:ARG2:CD - A:ASP521:OD2	3.18	Carbon
A:TRP396	A:ARG39	A:ARG39:CD - A:TRP396:O	3.2081	Carbon
A:GLN377	A:ASN45	A:ASN45:C - A:GLN377:OE1	3.2221	Carbon

## Sheet: Contact Surface Area
Residue	Contact Surface Area	Polar Contact Surface Area	Nonpolar Contact Surface Area
A:MET1	22.4058	0	22.4058
A:ARG2	45.1783	36.3148	8.86348
A:SER3	20.3792	13.4547	6.92459
A:LEU4	11.9103	0	11.9103
A:LEU5	23.5436	0	23.5436
A:ILE6	32.36	0.506843	31.8531
A:LEU7	36.5607	7.47738	29.0833
A:VAL8	28.4881	3.55955	24.9285
A:LEU9	1.93889	0	1.93889
A:CYS10	40.9768	6.33554	34.6413
A:PHE11	49.4979	6.84239	42.6555
A:LEU12	10.2484	0	10.2484
A:PRO13	32.4254	14.6985	17.727
A:LEU14	58.8274	16.7258	42.1015
A:ALA15	13.4772	1.84385	11.6333
A:ALA16	24.9056	18.258	6.64761
A:LEU17	10.6437	10.6437	0
A:GLY18	14.9215	6.88899	8.03253
A:LYS19	21.0297	19.3678	1.6619
A:VAL20	15.2341	0	15.2341
A:PHE21	26.6661	9.49311	17.173
A:GLY22	14.1548	3.62946	10.5254
A:ARG23	52.3202	44.0107	8.30951
A:CYS24	26.2649	6.6268	19.6381
A:GLU25	24.3735	13.5712	10.8024
A:LEU26	36.5619	0	36.5619
A:ALA27	6.68897	2.53422	4.15476
A:ALA28	9.03378	1.8322	7.20158
A:LYS31	0.55397	0	0.553967
A:ARG32	24.7469	22.5311	2.21587
A:HIS33	11.7281	10.8971	0.830952
A:GLY34	7.85608	7.85608	0
A:LEU35	25.7595	0	25.7595
A:TYR38	23.6441	7.85608	15.7881
A:ARG39	30.9955	19.0852	11.9103
A:TYR41	38.0065	17.2327	20.7738
A:LEU43	0.506844	0.506843	0
A:GLY44	11.7281	10.8971	0.830951
A:ASN45	44.9373	29.1493	15.7881
A:GLU341	26.9742	16.7258	10.2484
A:SER342	36.6921	22.8429	13.8492
A:SER343	4.98571	0	4.98571
A:TYR345	56.1046	16.219	39.8857
A:GLY346	6.37062	0	6.37063
A:LEU349	19.3889	0	19.3889
A:PRO350	2.53422	2.53422	0
A:VAL351	13.9204	11.1506	2.76984
A:ARG353	28.1542	20.6756	7.47856
A:GLN370	16.48	14.5411	1.93889
A:ASN374	23.4029	22.5719	0.830951
A:GLN377	35.8719	33.102	2.76984
A:TYR381	11.8867	0.253422	11.6333
A:GLN384	2.02737	2.02737	0
A:PHE386	11.6333	0	11.6333
A:LEU395	19.3187	12.6711	6.64761
A:TRP396	52.2364	18.4444	33.792
A:TYR509	1.77395	1.77395	0
A:VAL519	4.10187	3.54791	0.553966
A:GLN520	18.0458	14.445	3.60079
A:ASP521	19.8905	15.4587	4.43174
A:GLU523	25.7605	23.8217	1.93889
A:VAL524	12.4285	0.795216	11.6333
A:PHE525	45.1828	13.0527	32.1301
A:PRO526	1.82108	1.26711	0.553967
A:VAL527	20.4491	1.06029	19.3889
A:ASN528	14.5477	10.6699	3.87777
A:ASN533	3.71101	3.71101	0
A:PHE535	12.1637	0.253422	11.9103
A:ARG536	59.3561	28.0569	31.2992
A:SER537	9.58722	2.38565	7.20158
A:LYS538	30.7066	19.3502	11.3563
A:ARG541	57.188	39.184	18.0039
A:SER542	25.3825	16.519	8.86348
A:TYR544	8.58649	0	8.5865
A:VAL545	35.7309	0	35.7309
A:TYR666	81.8416	40.2941	41.5476
A:ASP667	18.5998	14.445	4.15476
A:SER668	22.789	15.0334	7.75555
A:VAL670	24.0976	0	24.0976
A:PRO671	17.2678	10.8971	6.37063
